# Supplementary material for: Forensic utilization of NGS-STRs and evaluation of system efficacy for different kinship identifications
Source: Hum Genomics. 2025 Dec 24;19:151. doi: 10.1186/s40246-025-00858-y (PMC12729311; doi:10.1186/s40246-025-00858-y)
Supplement: Supplementary file 2 — Supplementary Material 2. [file 40246_2025_858_MOESM2_ESM.xlsx]

## Sheet: TS-1
Table S1. The linkage disequilibrium tests (P values) for all pairs of 52 STRs based on length polymorphisms in the Baoan group (n=138).
Loci	vWA	TPOX	TH01	Penta-E	Penta-D	FGA	D9S925	D9S1122	D8S1179	D8S1132	D7S820	D7S3048	D7S1517	D6S477	D6S474	D6S1043	D6S1017	D5S818	D5S2500	D4S2408	D4S2366	D3S4529	D3S3045	D3S1358	D2S441	D2S1338	D22S1045	D22GATA1	D21S11	D20S482	D20S470	D1S1677	D1S1656	D1GATA11	D19S433	D19S253	D18S535	D18S51	D17S1301	D17S1290	D16S539	D15S659	D14S1434	D13S325	D13S317	D12S391	D12ATA63	D11S4463	D11S2368
CSF1PO	0.727126	0.62829	0.883002	0.906732	0.855452	0.73955	0.536874	0.238574	0.94567	0.203754	0.373632	0.558966	0.120582	0.637212	0.433432	0.193452	0.929484	0.841644	0.0001	0.827466	0.546042	0.122016	0.826156	0.92695	0.457742	0.100706	0.685322	0.338806	0.057846	0.455922	0.238864	0.64884	0.931908	0.464914	0.231386	0.21952	0.175934	0.95845	0.84644	0.416966	0.031946	0.641004	0.496586	0.250158	0.283026	0.567898	0.829224	0.787932	0.789328
D10S1248	0.35136	0.46192	0.182032	0.245356	0.631286	0.138904	0.537032	0.128908	0.70047	0.801502	0.132348	0.653212	0.883024	0.114728	0.186388	0.774034	0.050204	0.476558	0.099806	0.08901	0.14899	0.940356	0.174966	0.372486	0.627298	0.954334	0.248992	0.373156	0.13952	0.309558	0.365772	0.843936	0.32242	0.49872	0.22698	0.282752	0.895108	0.938238	0.071588	0.560492	0.902692	0.506684	0.323266	0.51566	0.814856	0.992014	0.612396	0.971416	0.036612
D10S1435	0.912246	0.977088	0.297166	0.240708	0.634534	0.916472	0.959686	0.543216	0.03702	0.078496	0.69383	0.203416	0.454648	0.623888	0.847662	0.14772	0.821892	0.749896	0.25825	0.696438	0.071716	0.161542	0.444348	0.968784	0.381826	0.537054	0.248682	0.050272	0.196566	0.170514	0.49813	0.747098	0.191382	0.887854	0.069326	0.392942	0.825446	0.242682	0.685116	0.782314	0.55889	0.771056	0.406484	0.288572	0.327178	0.671652	0.463944	0.427476	0.626056
D11S2368	0.516736	0.126108	0.083982	0.096932	0.26516	0.436308	0.370658	0.083676	0.49257	0.007818	0.766648	0.17507	0.849262	0.301384	0.916902	0.10853	0.680156	0.79836	0.304486	0.648578	0.102228	0.898858	0.104118	0.244998	0.39856	0.676904	0.101154	0.130114	0.70151	0.059436	0.845992	0.775388	0.2159	0.484872	0.678262	0.084202	0.247936	0.825762	0.811944	0.107018	0.322428	0.946146	0.092794	0.571548	0.941312	0.345934	0.468682	0.849368
D11S4463	0.286544	0.422508	0.694454	0.374078	0.346844	0.025038	0.114266	0.2866	0.303296	0.13315	0.217708	0.50661	0.265902	0.955468	0.221704	0.62507	0.714376	0.165334	0.013022	0.374782	0.558656	0.243468	0.527722	0.118866	0.46565	0.350446	0.206486	0.397018	0.33682	0.408104	0.707578	0.309068	0.736408	0.115368	0.792184	0.141422	0.187858	0.164502	0.724176	0.032078	0.270114	0.073482	0.80764	0.715714	0.02398	0.312938	0.42794		0.849368
D12ATA63	0.133874	0.798956	0.169412	0.2556	0.611514	0.78806	0.856092	0.955956	0.834058	0.657208	0.320826	0.895924	0.458776	0.549154	0.698972	0.32903	0.806272	0.342196	0.440402	0.62665	0.095926	0.858772	0.652378	0.020176	0.512798	0.309592	0.309552	0.833494	0.544494	0.118856	0.01762	0.63969	0.281646	0.533072	0.734802	0.305342	0.358674	0.96045	0.17038	0.29489	0.281586	0.102134	0.233452	0.37139	0.433322	0.145158		0.42794	0.468682
D12S391	0.638924	0.74015	0.225446	0.30362	0.005158	0.091404	0.28094	0.531828	0.613744	0.176122	0.727826	0.058674	0.14706	0.212026	0.591164	0.035756	0.953988	0.13219	0.343378	0.475752	0.651228	0.022132	0.5692	0.426148	0.571072	0.040464	0.07381	0.611912	0.602204	0.524614	0.488182	0.13646	0.024994	0.636636	0.584578	0.662826	0.131204	0.26474	0.457894	0.811172	0.44324	0.605444	0.049534	0.847612	0.407712		0.145158	0.312938	0.345934
D13S317	0.360802	0.534046	0.372042	0.44701	0.570124	0.711064	0.909184	0.59901	0.503894	0.730856	0.54293	0.65357	0.009102	0.786608	0.376312	0.238582	0.606126	0.044268	0.242486	0.126704	0.029906	0.236028	0.48566	0.792968	0.911514	0.19084	0.66093	0.630448	0.702984	0.088902	0.350814	0.27647	0.811636	0.118424	0.628566	0.020194	0.033446	0.195086	0.516094	0.244826	0.339136	0.007236	0.816698	0.520654		0.407712	0.433322	0.02398	0.941312
D13S325	0.016554	0.062318	0.735304	0.532756	0.790334	0.610598	0.265204	0.4377	0.851134	0.537584	0.918648	0.407178	0.317694	0.151228	0.505324	0.372644	0.43965	0.439766	0.111368	0.834876	0.15768	0.920058	0.383152	0.152164	0.999722	0.439538	0.453714	0.865494	0.010442	0.742744	0.100744	0.031474	0.094442	0.86198	0.276288	0.156118	0.994136	0.146358	0.930368	0.590286	0.030872	0.0001	0.337352		0.520654	0.847612	0.37139	0.715714	0.571548
D14S1434	0.121194	0.004272	0.101884	0.915808	0.021348	0.115056	0.395932	0.298894	0.277382	0.819384	0.792152	0.52803	0.836992	0.60055	0.086802	0.565954	0.30765	0.611758	0.29539	0.962346	0.623626	0.826006	0.379586	0.225138	0.9189	0.373494	0.592404	0.779192	0.822906	0.222798	0.061678	0.57988	0.912666	0.765928	0.134634	0.500254	0.95199	0.681276	0.405616	0.293866	0.096102	0.580676		0.337352	0.816698	0.049534	0.233452	0.80764	0.092794
D15S659	0.402282	0.958978	0.853558	0.349642	0.430066	0.044948	0.402344	0.209288	0.25661	0.55514	0.46988	0.780126	0.908434	0.843944	0.694026	0.171386	0.474768	0.435144	0.249576	0.389614	0.151416	0.205806	0.878416	0.306896	0.708304	0.624136	0.057116	0.844652	0.424144	0.237096	0.430144	0.122598	0.112504	0.804624	0.603782	0.794424	0.93087	0.313576	0.239524	0.46698	0.285666		0.580676	0.0001	0.007236	0.605444	0.102134	0.073482	0.946146
D16S539	0.227496	0.095164	0.518634	0.255886	0.605082	0.013122	0.90664	0.810032	0.018942	0.341136	0.749952	0.224096	0.682678	0.215666	0.411486	0.114456	0.376232	0.136848	0.05573	0.023176	0.694448	0.615772	0.72014	0.844584	0.372684	0.741688	0.652364	0.762806	0.613848	0.696852	0.664198	0.259986	0.023556	0.479754	0.148484	0.751488	0.37237	0.79144	0.387778	0.853114		0.285666	0.096102	0.030872	0.339136	0.44324	0.281586	0.270114	0.322428
D17S1290	0.514512	0.180856	0.069376	0.14074	0.964378	0.366828	0.9481	0.774556	0.480796	0.0001	0.18368	0.32385	0.237556	0.378772	0.015112	0.63365	0.43921	0.369904	0.09638	0.118306	0.709472	0.396104	0.774286	0.673322	0.142256	0.439132	0.865112	0.414576	0.309664	0.918836	0.852496	0.92127	0.447882	0.29401	0.859368	0.262564	0.141176	0.04715	0.026424		0.853114	0.46698	0.293866	0.590286	0.244826	0.811172	0.29489	0.032078	0.107018
D17S1301	0.325582	0.925624	0.111128	0.297014	0.916722	0.485898	0.343074	0.15329	0.323884	0.939226	0.114854	0.4626	0.640256	0.304942	0.064144	0.454398	0.711646	0.68113	0.487086	0.715272	0.667806	0.02052	0.063386	0.810232	0.221816	0.572592	0.096064	0.042828	0.98915	0.66015	0.82884	0.736146	0.19867	0.023386	0.160482	0.46719	0.484654	0.262116		0.026424	0.387778	0.239524	0.405616	0.930368	0.516094	0.457894	0.17038	0.724176	0.811944
D18S51	0.007938	0.702204	0.316556	0.3088	0.292528	0.884642	0.65239	0.78557	0.615396	0.402656	0.341214	0.42697	0.270568	0.480182	0.767512	0.352618	0.847838	0.569352	0.645188	0.613538	0.19953	0.098798	0.352262	0.897244	0.323924	0.799602	0.732118	0.946564	0.095902	0.579212	0.366348	0.982422	0.93636	0.991296	0.363378	0.961184	0.963332		0.262116	0.04715	0.79144	0.313576	0.681276	0.146358	0.195086	0.26474	0.96045	0.164502	0.825762
D18S535	0.959192	0.819568	0.779258	0.295262	0.78062	0.21434	0.013598	0.021956	0.834196	0.35882	0.33368	0.001644	0.287874	0.326198	0.418658	0.65459	0.001706	0.694654	0.720408	0.651074	0.859082	0.213242	0.921586	0.721308	0.49077	0.35352	0.8472	0.099048	0.443866	0.755406	0.157358	0.458972	0.998554	0.68609	0.868504	0.496992		0.963332	0.484654	0.141176	0.37237	0.93087	0.95199	0.994136	0.033446	0.131204	0.358674	0.187858	0.247936
D19S253	0.180378	0.94277	0.051188	0.29573	0.872224	0.086866	0.542582	0.652068	0.188854	0.08644	0.053716	0.33166	0.445306	0.284796	0.05544	0.67402	0.86871	0.337	0.04192	0.461258	0.95104	0.422354	0.596826	0.387218	0.843712	0.662754	0.365808	0.840846	0.139586	0.054412	0.105688	0.034918	0.980302	0.509988	0.628566		0.496992	0.961184	0.46719	0.262564	0.751488	0.794424	0.500254	0.156118	0.020194	0.662826	0.305342	0.141422	0.084202
D19S433	0.420652	0.104546	0.719588	0.399654	0.30137	0.346106	0.097658	0.038446	0.137138	0.3208	0.512588	0.72138	0.469104	0.735768	0.464314	0.965972	0.81196	0.994676	0.156512	0.095752	0.139718	0.308414	0.091204	0.288344	0.442676	0.905336	0.05444	0.096554	0.51527	0.092544	0.248976	0.398648	0.777622	0.237128		0.628566	0.868504	0.363378	0.160482	0.859368	0.148484	0.603782	0.134634	0.276288	0.628566	0.584578	0.734802	0.792184	0.678262
D1GATA11	0.037828	0.473906	0.269764	0.011668	0.23346	0.1246	0.57911	0.344824	0.945422	0.307542	0.476196	0.571662	0.944806	0.660216	0.054788	0.947668	0.332238	0.89918	0.418522	0.336764	0.041448	0.013896	0.25811	0.614412	0.797622	0.866716	0.51794	0.857456	0.238776	0.268394	0.346122	0.222676	0.477282		0.237128	0.509988	0.68609	0.991296	0.023386	0.29401	0.479754	0.804624	0.765928	0.86198	0.118424	0.636636	0.533072	0.115368	0.484872
D1S1656	0.225618	0.454764	0.719718	0.480564	0.71365	0.966392	0.543652	0.629292	0.378562	0.037296	0.299764	0.75722	0.522416	0.08332	0.179084	0.305266	0.289422	0.753474	0.118602	0.652844	0.794232	0.648432	0.010726	0.221218	0.426194	0.462794	0.863436	0.345804	0.211488	0.566308	0.278284	0.738838		0.477282	0.777622	0.980302	0.998554	0.93636	0.19867	0.447882	0.023556	0.112504	0.912666	0.094442	0.811636	0.024994	0.281646	0.736408	0.2159
D1S1677	0.613244	0.603208	0.473998	0.614678	0.538008	0.609318	0.98717	0.0182	0.829154	0.106894	0.63177	0.250056	0.77568	0.03756	0.403014	0.434378	0.559314	0.197108	0.437952	0.056684	0.280286	0.314292	0.13708	0.027134	0.590914	0.834454	0.913442	0.663624	0.405106	0.934914	0.432132		0.738838	0.222676	0.398648	0.034918	0.458972	0.982422	0.736146	0.92127	0.259986	0.122598	0.57988	0.031474	0.27647	0.13646	0.63969	0.309068	0.775388
D20S470	0.923976	0.781092	0.877224	0.046118	0.893188	0.674998	0.390572	0.636692	0.662584	0.237946	0.908254	0.174276	0.11813	0.488108	0.155498	0.344666	0.72261	0.192	0.070594	0.890342	0.330716	0.940336	0.765366	0.334722	0.857286	0.42384	0.652182	0.64846	0.724886	0.581216		0.432132	0.278284	0.346122	0.248976	0.105688	0.157358	0.366348	0.82884	0.852496	0.664198	0.430144	0.061678	0.100744	0.350814	0.488182	0.01762	0.707578	0.845992
D20S482	0.443196	0.15828	0.46798	0.646402	0.195268	0.017266	0.403132	0.158184	0.030522	0.099708	0.348182	0.477128	0.898298	0.396694	0.606086	0.904126	0.322834	0.458406	0.53187	0.240934	0.755364	0.4098	0.326538	0.196248	0.694246	0.311222	0.55953	0.019148	0.499274		0.581216	0.934914	0.566308	0.268394	0.092544	0.054412	0.755406	0.579212	0.66015	0.918836	0.696852	0.237096	0.222798	0.742744	0.088902	0.524614	0.118856	0.408104	0.059436
D21S11	0.840204	0.173212	0.931496	0.822532	0.597904	0.793806	0.788566	0.957842	0.37376	0.402624	0.213398	0.0001	0.556734	0.165836	0.559762	0.724868	0.356602	0.575346	0.109892	0.810214	0.00222	0.207132	0.309812	0.292218	0.724256	0.14561	0.407894	0.555358		0.499274	0.724886	0.405106	0.211488	0.238776	0.51527	0.139586	0.443866	0.095902	0.98915	0.309664	0.613848	0.424144	0.822906	0.010442	0.702984	0.602204	0.544494	0.33682	0.70151
D22GATA1	0.984156	0.738826	0.52595	0.244354	0.08783	0.101426	0.517964	0.318892	0.43948	0.599628	0.45304	0.013664	0.22089	0.027984	0.355274	0.67837	0.274676	0.039882	0.511366	0.78916	0.692768	0.475612	0.315344	0.082394	0.701824	0.08843	0.41838		0.555358	0.019148	0.64846	0.663624	0.345804	0.857456	0.096554	0.840846	0.099048	0.946564	0.042828	0.414576	0.762806	0.844652	0.779192	0.865494	0.630448	0.611912	0.833494	0.397018	0.130114
D22S1045	0.733704	0.861752	0.536364	0.30603	0.148132	0.775386	0.276736	0.177268	0.337662	0.87476	0.102808	0.140028	0.218194	0.718296	0.137938	0.913276	0.578816	0.135964	0.806252	0.78436	0.725926	0.584494	0.783766	0.905972	0.958334	0.653766		0.41838	0.407894	0.55953	0.652182	0.913442	0.863436	0.51794	0.05444	0.365808	0.8472	0.732118	0.096064	0.865112	0.652364	0.057116	0.592404	0.453714	0.66093	0.07381	0.309552	0.206486	0.101154
D2S1338	0.54198	0.075902	0.927618	0.16218	0.884256	0.3859	0.215326	0.76899	0.436038	0.726312	0.742664	0.142594	0.04988	0.87577	0.16147	0.09244	0.653556	0.153242	0.866714	0.546156	0.079238	0.091404	0.145034	0.149102	0.006028		0.653766	0.08843	0.14561	0.311222	0.42384	0.834454	0.462794	0.866716	0.905336	0.662754	0.35352	0.799602	0.572592	0.439132	0.741688	0.624136	0.373494	0.439538	0.19084	0.040464	0.309592	0.350446	0.676904
D2S441	0.291836	0.369992	0.372642	0.447338	0.39148	0.510768	0.367134	0.074772	0.331464	0.832702	0.463202	0.845836	0.667178	0.092488	0.517512	0.061394	0.715388	0.143858	0.224572	0.649004	0.102034	0.750804	0.946484	0.856634		0.006028	0.958334	0.701824	0.724256	0.694246	0.857286	0.590914	0.426194	0.797622	0.442676	0.843712	0.49077	0.323924	0.221816	0.142256	0.372684	0.708304	0.9189	0.999722	0.911514	0.571072	0.512798	0.46565	0.39856
D3S1358	0.723968	0.573836	0.219676	0.821056	0.144052	0.822476	0.545946	0.079864	0.289474	0.003662	0.0001	0.499202	0.573668	0.80543	0.21532	0.333392	0.250974	0.486862	0.03965	0.825086	0.706324	0.277482	0.202008		0.856634	0.149102	0.905972	0.082394	0.292218	0.196248	0.334722	0.027134	0.221218	0.614412	0.288344	0.387218	0.721308	0.897244	0.810232	0.673322	0.844584	0.306896	0.225138	0.152164	0.792968	0.426148	0.020176	0.118866	0.244998
D3S3045	0.74954	0.35542	0.734994	0.1774	0.249254	0.758338	0.12864	0.460732	0.853626	0.22719	0.08338	0.221796	0.66704	0.96	0.466578	0.133784	0.00798	0.470204	0.58718	0.723646	0.222792	0.492222		0.202008	0.946484	0.145034	0.783766	0.315344	0.309812	0.326538	0.765366	0.13708	0.010726	0.25811	0.091204	0.596826	0.921586	0.352262	0.063386	0.774286	0.72014	0.878416	0.379586	0.383152	0.48566	0.5692	0.652378	0.527722	0.104118
D3S4529	0.46575	0.588086	0.556334	0.13849	0.282262	0.08978	0.752134	0.641462	0.133838	0.044034	0.34344	0.045182	0.418528	0.32943	0.76323	0.447858	0.967192	0.669146	0.733846	0.480896	0.00349		0.492222	0.277482	0.750804	0.091404	0.584494	0.475612	0.207132	0.4098	0.940336	0.314292	0.648432	0.013896	0.308414	0.422354	0.213242	0.098798	0.02052	0.396104	0.615772	0.205806	0.826006	0.920058	0.236028	0.022132	0.858772	0.243468	0.898858
D4S2366	0.002094	0.650944	0.232148	0.83329	0.078252	0.341826	0.960348	0.478612	0.755602	0.114872	0.286622	0.240788	0.71536	0.166478	0.681674	0.313702	0.050454	0.471246	0.58943	0.05372		0.00349	0.222792	0.706324	0.102034	0.079238	0.725926	0.692768	0.00222	0.755364	0.330716	0.280286	0.794232	0.041448	0.139718	0.95104	0.859082	0.19953	0.667806	0.709472	0.694448	0.151416	0.623626	0.15768	0.029906	0.651228	0.095926	0.558656	0.102228
D4S2408	0.885842	0.82047	0.518244	0.30408	0.213326	0.069742	0.356146	0.311296	0.019896	0.084122	0.704392	0.289578	0.911004	0.462422	0.128944	0.299204	0.347442	0.047236	0.772066		0.05372	0.480896	0.723646	0.825086	0.649004	0.546156	0.78436	0.78916	0.810214	0.240934	0.890342	0.056684	0.652844	0.336764	0.095752	0.461258	0.651074	0.613538	0.715272	0.118306	0.023176	0.389614	0.962346	0.834876	0.126704	0.475752	0.62665	0.374782	0.648578
D5S2500	0.02918	0.074624	0.139498	0.28952	0.882514	0.455898	0.1805	0.77111	0.558846	0.76724	0.02153	0.768108	0.580142	0.123462	0.756716	0.557944	0.093742	0.772376		0.772066	0.58943	0.733846	0.58718	0.03965	0.224572	0.866714	0.806252	0.511366	0.109892	0.53187	0.070594	0.437952	0.118602	0.418522	0.156512	0.04192	0.720408	0.645188	0.487086	0.09638	0.05573	0.249576	0.29539	0.111368	0.242486	0.343378	0.440402	0.013022	0.304486
D5S818	0.69413	0.077926	0.423486	0.18215	0.127402	0.709944	0.72228	0.209286	0.318508	0.561502	0.11938	0.774058	0.870544	0.010082	0.42855	0.130302	0.586654		0.772376	0.047236	0.471246	0.669146	0.470204	0.486862	0.143858	0.153242	0.135964	0.039882	0.575346	0.458406	0.192	0.197108	0.753474	0.89918	0.994676	0.337	0.694654	0.569352	0.68113	0.369904	0.136848	0.435144	0.611758	0.439766	0.044268	0.13219	0.342196	0.165334	0.79836
D6S1017	0.015338	0.587542	0.9378	0.490806	0.458788	0.482286	0.752064	0.376826	0.025492	0.721398	0.436544	0.730974	0.465952	0.850654	0.76089	0.7866		0.586654	0.093742	0.347442	0.050454	0.967192	0.00798	0.250974	0.715388	0.653556	0.578816	0.274676	0.356602	0.322834	0.72261	0.559314	0.289422	0.332238	0.81196	0.86871	0.001706	0.847838	0.711646	0.43921	0.376232	0.474768	0.30765	0.43965	0.606126	0.953988	0.806272	0.714376	0.680156
D6S1043	0.93987	0.443436	0.439542	0.040076	0.28894	0.600354	0.817436	0.727062	0.468616	0.416174	0.8321	0.155068	0.489012	0.247924	0.250086		0.7866	0.130302	0.557944	0.299204	0.313702	0.447858	0.133784	0.333392	0.061394	0.09244	0.913276	0.67837	0.724868	0.904126	0.344666	0.434378	0.305266	0.947668	0.965972	0.67402	0.65459	0.352618	0.454398	0.63365	0.114456	0.171386	0.565954	0.372644	0.238582	0.035756	0.32903	0.62507	0.10853
D6S474	0.294424	0.28727	0.911918	0.160872	0.323184	0.062892	0.300876	0.88326	0.29323	0.034874	0.72136	0.122598	0.79083	0.509114		0.250086	0.76089	0.42855	0.756716	0.128944	0.681674	0.76323	0.466578	0.21532	0.517512	0.16147	0.137938	0.355274	0.559762	0.606086	0.155498	0.403014	0.179084	0.054788	0.464314	0.05544	0.418658	0.767512	0.064144	0.015112	0.411486	0.694026	0.086802	0.505324	0.376312	0.591164	0.698972	0.221704	0.916902
D6S477	0.086534	0.293548	0.149904	0.575704	0.79741	0.46025	0.289622	0.107284	0.97748	0.868032	0.30778	0.3424	0.895152		0.509114	0.247924	0.850654	0.010082	0.123462	0.462422	0.166478	0.32943	0.96	0.80543	0.092488	0.87577	0.718296	0.027984	0.165836	0.396694	0.488108	0.03756	0.08332	0.660216	0.735768	0.284796	0.326198	0.480182	0.304942	0.378772	0.215666	0.843944	0.60055	0.151228	0.786608	0.212026	0.549154	0.955468	0.301384
D7S1517	0.304214	0.294508	0.254066	0.189586	0.364076	0.746386	0.116882	0.827424	0.20641	0.838438	0.251716	0.668544		0.895152	0.79083	0.489012	0.465952	0.870544	0.580142	0.911004	0.71536	0.418528	0.66704	0.573668	0.667178	0.04988	0.218194	0.22089	0.556734	0.898298	0.11813	0.77568	0.522416	0.944806	0.469104	0.445306	0.287874	0.270568	0.640256	0.237556	0.682678	0.908434	0.836992	0.317694	0.009102	0.14706	0.458776	0.265902	0.849262
D7S3048	0.411568	0.327592	0.906242	0.237074	0.335484	0.788218	0.649546	0.149588	0.421596	0.412224	0.087488		0.668544	0.3424	0.122598	0.155068	0.730974	0.774058	0.768108	0.289578	0.240788	0.045182	0.221796	0.499202	0.845836	0.142594	0.140028	0.013664	0.0001	0.477128	0.174276	0.250056	0.75722	0.571662	0.72138	0.33166	0.001644	0.42697	0.4626	0.32385	0.224096	0.780126	0.52803	0.407178	0.65357	0.058674	0.895924	0.50661	0.17507
D7S820	0.583304	0.782846	0.886834	0.398666	0.712458	0.473792	0.987558	0.424468	0.85277	0.358576		0.087488	0.251716	0.30778	0.72136	0.8321	0.436544	0.11938	0.02153	0.704392	0.286622	0.34344	0.08338	0.0001	0.463202	0.742664	0.102808	0.45304	0.213398	0.348182	0.908254	0.63177	0.299764	0.476196	0.512588	0.053716	0.33368	0.341214	0.114854	0.18368	0.749952	0.46988	0.792152	0.918648	0.54293	0.727826	0.320826	0.217708	0.766648
D8S1132	0.50067	0.938578	0.22109	0.1112	0.25443	0.08438	0.66112	0.371596	0.474708		0.358576	0.412224	0.838438	0.868032	0.034874	0.416174	0.721398	0.561502	0.76724	0.084122	0.114872	0.044034	0.22719	0.003662	0.832702	0.726312	0.87476	0.599628	0.402624	0.099708	0.237946	0.106894	0.037296	0.307542	0.3208	0.08644	0.35882	0.402656	0.939226	0.0001	0.341136	0.55514	0.819384	0.537584	0.730856	0.176122	0.657208	0.13315	0.007818
D8S1179	0.776072	0.86359	0.8129	0.073296	0.474462	0.792588	0.597626	0.227776		0.474708	0.85277	0.421596	0.20641	0.97748	0.29323	0.468616	0.025492	0.318508	0.558846	0.019896	0.755602	0.133838	0.853626	0.289474	0.331464	0.436038	0.337662	0.43948	0.37376	0.030522	0.662584	0.829154	0.378562	0.945422	0.137138	0.188854	0.834196	0.615396	0.323884	0.480796	0.018942	0.25661	0.277382	0.851134	0.503894	0.613744	0.834058	0.303296	0.49257
D9S1122	0.388012	0.710844	0.696356	0.860768	0.617194	0.195304	0.011454		0.227776	0.371596	0.424468	0.149588	0.827424	0.107284	0.88326	0.727062	0.376826	0.209286	0.77111	0.311296	0.478612	0.641462	0.460732	0.079864	0.074772	0.76899	0.177268	0.318892	0.957842	0.158184	0.636692	0.0182	0.629292	0.344824	0.038446	0.652068	0.021956	0.78557	0.15329	0.774556	0.810032	0.209288	0.298894	0.4377	0.59901	0.531828	0.955956	0.2866	0.083676
D9S925	0.73138	0.08893	0.408398	0.002908	0.731088	0.406678		0.011454	0.597626	0.66112	0.987558	0.649546	0.116882	0.289622	0.300876	0.817436	0.752064	0.72228	0.1805	0.356146	0.960348	0.752134	0.12864	0.545946	0.367134	0.215326	0.276736	0.517964	0.788566	0.403132	0.390572	0.98717	0.543652	0.57911	0.097658	0.542582	0.013598	0.65239	0.343074	0.9481	0.90664	0.402344	0.395932	0.265204	0.909184	0.28094	0.856092	0.114266	0.370658
FGA	0.809082	0.23038	0.044052	0.03644	0.737774		0.406678	0.195304	0.792588	0.08438	0.473792	0.788218	0.746386	0.46025	0.062892	0.600354	0.482286	0.709944	0.455898	0.069742	0.341826	0.08978	0.758338	0.822476	0.510768	0.3859	0.775386	0.101426	0.793806	0.017266	0.674998	0.609318	0.966392	0.1246	0.346106	0.086866	0.21434	0.884642	0.485898	0.366828	0.013122	0.044948	0.115056	0.610598	0.711064	0.091404	0.78806	0.025038	0.436308
Penta-D	0.1202	0.901074	0.65473	0.50873		0.737774	0.731088	0.617194	0.474462	0.25443	0.712458	0.335484	0.364076	0.79741	0.323184	0.28894	0.458788	0.127402	0.882514	0.213326	0.078252	0.282262	0.249254	0.144052	0.39148	0.884256	0.148132	0.08783	0.597904	0.195268	0.893188	0.538008	0.71365	0.23346	0.30137	0.872224	0.78062	0.292528	0.916722	0.964378	0.605082	0.430066	0.021348	0.790334	0.570124	0.005158	0.611514	0.346844	0.26516
Penta-E	0.20929	0.506936	0.353202		0.50873	0.03644	0.002908	0.860768	0.073296	0.1112	0.398666	0.237074	0.189586	0.575704	0.160872	0.040076	0.490806	0.18215	0.28952	0.30408	0.83329	0.13849	0.1774	0.821056	0.447338	0.16218	0.30603	0.244354	0.822532	0.646402	0.046118	0.614678	0.480564	0.011668	0.399654	0.29573	0.295262	0.3088	0.297014	0.14074	0.255886	0.349642	0.915808	0.532756	0.44701	0.30362	0.2556	0.374078	0.096932
TH01	0.06315	0.145458		0.353202	0.65473	0.044052	0.408398	0.696356	0.8129	0.22109	0.886834	0.906242	0.254066	0.149904	0.911918	0.439542	0.9378	0.423486	0.139498	0.518244	0.232148	0.556334	0.734994	0.219676	0.372642	0.927618	0.536364	0.52595	0.931496	0.46798	0.877224	0.473998	0.719718	0.269764	0.719588	0.051188	0.779258	0.316556	0.111128	0.069376	0.518634	0.853558	0.101884	0.735304	0.372042	0.225446	0.169412	0.694454	0.083982
TPOX	0.231004		0.145458	0.506936	0.901074	0.23038	0.08893	0.710844	0.86359	0.938578	0.782846	0.327592	0.294508	0.293548	0.28727	0.443436	0.587542	0.077926	0.074624	0.82047	0.650944	0.588086	0.35542	0.573836	0.369992	0.075902	0.861752	0.738826	0.173212	0.15828	0.781092	0.603208	0.454764	0.473906	0.104546	0.94277	0.819568	0.702204	0.925624	0.180856	0.095164	0.958978	0.004272	0.062318	0.534046	0.74015	0.798956	0.422508	0.126108
vWA		0.231004	0.06315	0.20929	0.1202	0.809082	0.73138	0.388012	0.776072	0.50067	0.583304	0.411568	0.304214	0.086534	0.294424	0.93987	0.015338	0.69413	0.02918	0.885842	0.002094	0.46575	0.74954	0.723968	0.291836	0.54198	0.733704	0.984156	0.840204	0.443196	0.923976	0.613244	0.225618	0.037828	0.420652	0.180378	0.959192	0.007938	0.325582	0.514512	0.227496	0.402282	0.121194	0.016554	0.360802	0.638924	0.133874	0.286544	0.516736
[truncated: 3 more columns]

## Sheet: TS-2
Table S2. Forensic parameters of the 52 STRs based on length polymorphisms and sequence polymorphismsims in the Baoan group (n=138).
Loci			PIC	MP	PD	PE	TPI	He	Ho	p-HWE
Length polymorphism	20 CODDIS STRs	CSF1PO	0.698723	0.119093	0.880907	0.567171	2.3	0.745323	0.782609	0.4966
		D10S1248	0.71462	0.108486	0.891514	0.541266	2.15625	0.756522	0.768116	0.247
		D12S391	0.817523	0.0486242	0.951376	0.690584	3.28571	0.840158	0.847826	0.8162
		D13S317	0.780877	0.0668977	0.933102	0.620733	2.65385	0.811357	0.811594	0.9499
		D16S539	0.753998	0.0770846	0.922915	0.554142	2.22581	0.788775	0.775362	0.897
		D18S51	0.830451	0.0436883	0.956312	0.690584	3.28571	0.850777	0.847826	0.3667
		D19S433	0.798312	0.0592313	0.940769	0.634463	2.76	0.822661	0.818841	0.548
		D1S1656	0.794801	0.0548204	0.94518	0.607134	2.55556	0.819289	0.804348	0.788
		D21S11	0.798934	0.0563957	0.943604	0.580349	2.37931	0.823821	0.789855	0.2046
		D22S1045	0.709158	0.110481	0.889519	0.503587	1.97143	0.755573	0.746377	0.2165
		D2S1338	0.843926	0.0434783	0.956522	0.748339	4.05882	0.862846	0.876812	0.5413
		D2S441	0.726233	0.113527	0.886473	0.676385	3.13636	0.760632	0.84058	0.0212
		D3S1358	0.677595	0.121508	0.878492	0.467396	1.81579	0.728142	0.724638	0.8832
		D5S818	0.744939	0.0866415	0.913359	0.607134	2.55556	0.780817	0.804348	0.4954
		D7S820	0.764217	0.0803403	0.91966	0.593671	2.46429	0.796706	0.797101	0.0561
		D8S1179	0.787249	0.0660576	0.933942	0.634463	2.76	0.813992	0.818841	0.3842
		FGA	0.830732	0.0428481	0.957152	0.634463	2.76	0.850751	0.818841	0.5007
		TH01	0.66768	0.127914	0.872086	0.491355	1.91667	0.711304	0.73913	0.9873
		TPOX	0.49678	0.288385	0.711615	0.310449	1.30189	0.563083	0.615942	0.1052
		vWA	0.762764	0.0726738	0.927326	0.491355	1.91667	0.79697	0.73913	0.86
	32 non-CODDIS STRs	D10S1435	0.745571	0.0877967	0.912203	0.607134	2.55556	0.781449	0.804348	0.1358
		D11S2368	0.827156	0.0484142	0.951586	0.662294	3	0.84888	0.833333	0.3031
		D11S4463	0.725518	0.104075	0.895925	0.580349	2.37931	0.766561	0.789855	0.5103
		D12ATA63	0.695063	0.143457	0.856543	0.620733	2.65385	0.739289	0.811594	0.0927
		D13S325	0.741819	0.0877967	0.912203	0.541266	2.15625	0.779736	0.768116	0.6274
		D14S1434	0.664377	0.16026	0.83974	0.620733	2.65385	0.715362	0.811594	0.1739
		D15S659	0.838131	0.0458937	0.954106	0.777692	4.6	0.858393	0.891304	0.5421
		D17S1290	0.821294	0.0505146	0.949485	0.719284	3.63158	0.843636	0.862319	0.7391
		D17S1301	0.636615	0.155219	0.844781	0.444129	1.725	0.68419	0.710145	0.5098
		D18S535	0.76188	0.0744591	0.925541	0.47929	1.86486	0.794229	0.731884	0.1412
		D19S253	0.762056	0.0771897	0.92281	0.607134	2.55556	0.793254	0.804348	0.6921
		D1GATA113	0.581171	0.197332	0.802668	0.421566	1.64286	0.645481	0.695652	0.7724
		D1S1677	0.609146	0.194287	0.805713	0.455675	1.76923	0.665507	0.717391	0.1736
		D20S470	0.861432	0.0332913	0.966709	0.748339	4.05882	0.877181	0.876812	0.5407
		D20S482	0.679066	0.118357	0.881643	0.444129	1.725	0.722951	0.710145	0.1495
		D22GATA198B05	0.808927	0.052405	0.947595	0.648318	2.875	0.8317	0.826087	0.6877
		D3S3045	0.746708	0.0839109	0.916089	0.541266	2.15625	0.78137	0.768116	0.5447
		D3S4529	0.726262	0.0940979	0.905902	0.467396	1.81579	0.768248	0.724638	0.2884
		D4S2366	0.74819	0.0793951	0.920605	0.580349	2.37931	0.783267	0.789855	0.7676
		D4S2408	0.690291	0.122033	0.877967	0.554142	2.22581	0.738682	0.775362	0.8354
		D5S2500	0.778298	0.0748792	0.925121	0.593671	2.46429	0.807747	0.797101	0.1937
		D6S1017	0.653042	0.127389	0.872611	0.338557	1.38	0.70635	0.637681	0.2748
		D6S1043	0.854633	0.0345516	0.965448	0.748339	4.05882	0.872069	0.876812	0.9547
		D6S474	0.668406	0.13138	0.86862	0.410553	1.60465	0.718366	0.688406	0.4168
		D6S477	0.780116	0.068473	0.931527	0.593671	2.46429	0.810461	0.797101	0.266
		D7S1517	0.854766	0.036862	0.963138	0.748339	4.05882	0.871752	0.876812	0.4348
		D7S3048	0.87022	0.031821	0.968179	0.777692	4.6	0.885349	0.891304	0.5223
		D8S1132	0.826526	0.0477841	0.952216	0.593671	2.46429	0.848274	0.797101	0.0802
		D9S1122	0.700181	0.115732	0.884268	0.607134	2.55556	0.742714	0.804348	0.4599
		D9S925	0.766755	0.0859063	0.914094	0.634463	2.76	0.799289	0.818841	0.0863
		Penta-D	0.793327	0.0608066	0.939193	0.648318	2.875	0.819447	0.826087	0.7
		Penta-E	0.914923	0.0170132	0.982987	0.837029	6.27273	0.923874	0.92029	0.7018
Sequence polymorphism	20 CODDIS STRs	CSF1PO	0.698723	0.119093	0.880907	0.567171	2.3	0.745323	0.782609	/
		D10S1248	0.71462	0.108486	0.891514	0.541266	2.15625	0.756522	0.768116	/
		D12S391	0.886255	0.0214241	0.978576	0.777692	4.6	0.897101	0.891304	/
		D13S317	0.780877	0.0668977	0.933102	0.620733	2.65385	0.811357	0.811594	/
		D16S539	0.753998	0.0770846	0.922915	0.554142	2.22581	0.788775	0.775362	/
		D18S51	0.830451	0.0436883	0.956312	0.690584	3.28571	0.850777	0.847826	/
		D19S433	0.798312	0.0592313	0.940769	0.634463	2.76	0.822661	0.818841	/
		D1S1656	0.809528	0.0486242	0.951376	0.648318	2.875	0.830461	0.826087	/
		D21S11	0.909018	0.0178534	0.982147	0.719284	3.63158	0.918155	0.862319	/
		D22S1045	0.720927	0.110481	0.889519	0.503587	1.97143	0.764295	0.746377	/
		D2S1338	0.888438	0.0269901	0.97301	0.851943	6.9	0.900053	0.927536	/
		D2S441	0.770236	0.0838059	0.916194	0.704886	3.45	0.794545	0.855072	/
		D3S1358	0.781743	0.0654274	0.934573	0.648318	2.875	0.807984	0.826087	/
		D5S818	0.744939	0.0866415	0.913359	0.607134	2.55556	0.780817	0.804348	/
		D7S820	0.774307	0.0747742	0.925226	0.607134	2.55556	0.804928	0.804348	/
		D8S1179	0.868093	0.0300357	0.969964	0.748339	4.05882	0.882345	0.876812	/
		FGA	0.830732	0.0428481	0.957152	0.634463	2.76	0.850751	0.818841	/
		TH01	0.66768	0.127914	0.872086	0.491355	1.91667	0.711304	0.73913	/
		TPOX	0.49678	0.288385	0.711615	0.310449	1.30189	0.563083	0.615942	/
		vWA	0.791202	0.0615417	0.938458	0.554142	2.22581	0.819341	0.775362	/
	32 non-CODDIS STRs	D10S1435	0.750313	0.0870615	0.912938	0.620733	2.65385	0.785086	0.811594	/
		D11S2368	0.878239	0.0294056	0.970594	0.733771	3.83333	0.891436	0.869565	/
		D11S4463	0.863724	0.0335014	0.966499	0.807278	5.30769	0.879473	0.905797	/
		D12ATA63	0.697706	0.140727	0.859273	0.620733	2.65385	0.74108	0.811594	/
		D13S325	0.869935	0.0286704	0.97133	0.704886	3.45	0.883057	0.855072	/
		D14S1434	0.664377	0.16026	0.83974	0.620733	2.65385	0.715362	0.811594	/
		D15S659	0.84029	0.0453686	0.954631	0.777692	4.6	0.860105	0.891304	/
		D17S1290	0.840288	0.042008	0.957992	0.748339	4.05882	0.858841	0.876812	/
		D17S1301	0.636615	0.155219	0.844781	0.444129	1.725	0.68419	0.710145	/
		D18S535	0.764073	0.0722537	0.927746	0.47929	1.86486	0.795916	0.731884	/
		D19S253	0.762056	0.0771897	0.92281	0.607134	2.55556	0.793254	0.804348	/
		D1GATA113	0.581171	0.197332	0.802668	0.421566	1.64286	0.645481	0.695652	/
		D1S1677	0.609146	0.194287	0.805713	0.455675	1.76923	0.665507	0.717391	/
		D20S470	0.859374	0.0341315	0.965869	0.733771	3.83333	0.875494	0.869565	/
		D20S482	0.681563	0.117202	0.882798	0.444129	1.725	0.72469	0.710145	/
		D22GATA198B05	0.885473	0.0236295	0.976371	0.837029	6.27273	0.896153	0.92029	/
		D3S3045	0.746708	0.0839109	0.916089	0.541266	2.15625	0.78137	0.768116	/
		D3S4529	0.726262	0.0940979	0.905902	0.467396	1.81579	0.768248	0.724638	/
		D4S2366	0.757901	0.0713085	0.928691	0.593671	2.46429	0.790487	0.797101	/
		D4S2408	0.758881	0.0801302	0.91987	0.648318	2.875	0.793149	0.826087	/
		D5S2500	0.79034	0.0702583	0.929742	0.634463	2.76	0.816759	0.818841	/
		D6S1017	0.65515	0.126024	0.873976	0.338557	1.38	0.707747	0.637681	/
		D6S1043	0.854699	0.0345516	0.965448	0.748339	4.05882	0.872121	0.876812	/
		D6S474	0.668406	0.13138	0.86862	0.410553	1.60465	0.718366	0.688406	/
		D6S477	0.833773	0.0455787	0.954421	0.662294	3	0.853386	0.833333	/
		D7S1517	0.944424	0.0114472	0.988553	0.86687	7.66667	0.950303	0.934783	/
		D7S3048	0.935357	0.0132325	0.986767	0.86687	7.66667	0.942055	0.934783	/
		D8S1132	0.908882	0.0197438	0.980256	0.748339	4.05882	0.917708	0.876812	/
		D9S1122	0.783353	0.0635371	0.936463	0.648318	2.875	0.806904	0.826087	/
		D9S925	0.844793	0.0462088	0.953791	0.733771	3.83333	0.863162	0.869565	/
		Penta-D	0.793327	0.0608066	0.939193	0.648318	2.875	0.819447	0.826087	/
		Penta-E	0.918745	0.0168032	0.983197	0.837029	6.27273	0.927246	0.92029	/
Note：PIC: polymorphism information content; MP: match probability; PD: power of discrimination; PE: probability of exclusion; TPI: typical paternity index; Ho: observed heterozygosity; He: expected heterozygosity; p-HW: p value of Hardy-Weinberg equilibrium test.

## Sheet: TS-3
Table S3. Allele frequencies of 52 STRs based on length polymorphisms in the Baoan group (n=138).
Allele	CSF1PO	D10S1248	D10S1435	D11S2368	D11S4463	D12ATA63	D12S391	D13S317	D13S325	D14S1434	D15S659	D16S539	D17S1290	D17S1301	D18S51	D18S535	D19S253	D19S433	D1GATA113	D1S1656	D1S1677	D20S470	D20S482	D21S11	D22GATA198B05	D22S1045	D2S1338	D2S441	D3S1358	D3S3045	D3S4529	D4S2366	D4S2408	D5S2500	D5S818	D6S1017	D6S1043	D6S474	D6S477	D7S1517	D7S3048	D7S820	D8S1132	D8S1179	D9S1122	D9S925	FGA	Penta-D	Penta-E
4
5																																																	0.0652174
6																						0.00362319																										0.00362319
7	0.00362319		0.00362319		0.00362319			0.00362319						0.00362319			0.152174		0.48913																0.0289855													0.00362319	0.0181159
7.3																						0.00362319
8	0.00362319	0.00724638	0.0471014					0.275362			0.00362319	0.00724638		0.00362319			0.0362319		0.0108696			0.0108696											0.166667		0.00362319	0.195652	0.00362319					0.123188		0.00724638				0.057971	0.00362319
9	0.0398551							0.155797				0.286232	0.0507246	0.0108696		0.144928	0.0108696					0.0217391								0.34058		0.268116	0.344203		0.0652174	0.00362319						0.0978261						0.304348	0.0144928
9.1																												0.0108696														0.00724638
9.2																		0.00362319																					0.00362319
9.3
10	0.282609		0.0362319		0.0543478	0.00362319		0.144928		0.0942029	0.0108696	0.0905797	0.0652174	0.0471014		0.0326087	0.0217391		0.00362319		0.00362319	0.126812	0.0434783					0.206522		0.0217391	0.00362319	0.057971	0.304348	0.0434783	0.221014	0.40942	0.0326087		0.0253623			0.15942		0.0869565	0.0869565			0.15942	0.0289855
10.2																						0.00362319
11	0.221014	0.00724638	0.152174		0.224638			0.195652		0.163043	0.0181159	0.278986	0.0108696	0.231884	0.00362319	0.0398551	0.130435	0.00362319	0.181159	0.0362319	0.00724638	0.0398551	0.00724638			0.264493		0.394928		0.0217391	0.0108696	0.315217	0.155797	0.278986	0.32971	0.0471014	0.137681		0.00362319			0.297101		0.0543478	0.184783			0.144928	0.108696
11.2																																							0.00362319
11.3																												0.0507246
12	0.34058	0.0434783	0.318841		0.322464	0.373188		0.173913		0.0108696	0.181159	0.17029	0.0108696	0.478261	0.0217391	0.15942	0.333333	0.0434783	0.289855	0.0326087	0.0181159	0.0434783	0.057971					0.15942		0.119565	0.231884	0.166667	0.0289855	0.163043	0.202899	0.293478	0.130435		0.0615942			0.253623		0.108696	0.25			0.15942	0.108696
12.2																		0.00724638																					0.00362319
13	0.105072	0.347826	0.257246		0.25	0.0217391		0.0434783		0.307971	0.177536	0.123188	0.0144928	0.177536	0.206522	0.315217	0.221014	0.304348	0.0253623	0.119565	0.119565	0.108696	0.242754		0.0108696	0.00362319		0.0362319	0.00724638	0.206522	0.246377	0.0869565		0.057971	0.134058	0.0434783	0.112319	0.00362319	0.253623			0.057971		0.311594	0.387681	0.00362319		0.119565	0.076087
13.2																		0.0326087
14	0.00362319	0.257246	0.163043		0.126812	0.0253623		0.00724638		0.394928	0.15942	0.0434783	0.202899	0.0434783	0.23913	0.235507	0.0869565	0.213768		0.0652174	0.474638	0.105072	0.423913		0.0181159	0.0144928		0.115942	0.0362319	0.202899	0.304348	0.0978261		0.0797101	0.0144928		0.134058	0.362319	0.206522			0.00362319		0.192029	0.0724638	0.00724638		0.0362319	0.0724638
14.2																		0.123188
15		0.221014	0.0144928		0.0144928	0.0326087	0.0144928			0.0289855	0.0398551		0.228261	0.00362319	0.130435	0.0688406	0.00362319	0.0942029		0.307971	0.304348	0.192029	0.184783		0.101449	0.297101	0.00362319	0.0253623	0.351449	0.0797101	0.15942	0.00724638		0.26087		0.00724638	0.00724638	0.355072	0.235507					0.173913	0.0144928	0.00362319		0.00724638	0.119565
15.2													0.00362319					0.112319
15.3																				0.00362319
16		0.0869565	0.00724638	0.0181159	0.00362319	0.177536	0.00362319		0.00362319		0.137681		0.192029		0.152174	0.00362319	0.00362319	0.00724638		0.231884	0.0652174	0.192029	0.0398551		0.152174	0.253623	0.00362319		0.318841	0.00724638	0.0434783			0.105072				0.119565	0.155797	0.00362319			0.00362319	0.0434783		0.0144928		0.00362319	0.0833333
16.2																		0.0471014
16.3																				0.00362319
17		0.0253623		0.123188		0.293478	0.115942		0.0181159		0.15942		0.134058		0.0688406			0.00362319		0.0978261	0.00724638	0.0869565			0.0507246	0.155797	0.0797101		0.206522					0.00724638			0.057971	0.0978261	0.0326087	0.0108696	0.0144928		0.076087	0.0217391	0.00362319	0.115942			0.0905797
17.1													0.00362319
17.3							0.00362319													0.0615942
18		0.00362319		0.076087		0.0652174	0.26087		0.0253623		0.0905797		0.057971		0.0507246			0.00362319		0.00724638		0.0362319			0.0797101	0.0108696	0.105072		0.0724638					0.00362319			0.166667	0.0543478	0.0144928	0.0144928	0.108696		0.23913			0.26087	0.0253623		0.0615942
18.3							0.00362319													0.0253623
19				0.202899		0.00362319	0.192029		0.282609		0.0181159		0.0253623		0.0434783							0.0108696			0.141304		0.155797		0.00724638								0.177536	0.00724638		0.0978261	0.0942029		0.152174			0.264493	0.0471014		0.0652174
19.3																				0.00724638																										0.0362319
20				0.188406		0.00362319	0.148551		0.282609		0.00362319				0.0471014										0.300725		0.130435										0.0253623			0.108696	0.123188		0.163043			0.213768	0.057971		0.0217391
20.3																																														0.0108696
21				0.206522			0.126812		0.181159						0.0108696										0.134058		0.0144928										0.00724638			0.130435	0.148551		0.144928			0.0688406	0.0978261		0.0289855
21.3																																					0.00724638
22				0.0905797			0.0688406		0.17029						0.00724638							0.0144928			0.0108696		0.0434783													0.101449	0.0688406		0.130435				0.155797		0.0108696
22.2																																															0.00724638
23				0.0688406			0.0326087		0.0144928						0.00362319												0.206522													0.130435	0.148551		0.057971				0.253623		0.0108696
23.2																																															0.0144928
24				0.0253623			0.00724638		0.0181159						0.0144928												0.177536													0.130435	0.141304		0.0253623				0.192029		0.0108696
24.2																																															0.00362319
25							0.00724638		0.00362319																		0.0724638													0.217391	0.105072		0.00724638				0.0905797
25.2																																															0.00362319
26							0.0144928																				0.00724638													0.0253623	0.0434783						0.0507246
27																								0.0144928																0.0181159
28																								0.0688406																0.0108696	0.00362319
28.2																								0.0108696
29																								0.23913
30																								0.282609
30.2																								0.00724638
30.3																								0.00362319
31																								0.0942029
31.2																								0.0833333
32																								0.0289855
32.2																								0.141304
33																								0.00362319
33.2																								0.0181159
34.2																								0.00362319
[truncated: 3 more columns]

## Sheet: TS-4
Table S4. LR values of different kinship pairs and unrelated individual pairs for simulated tests in various combinations of STR loci in the Baoan group.
Loci		Statistic	FS（UR）	HS (UR)	GC (UR)	UN (UR)	FC (UR)
Length polymorphism	20 CODIS STRs	minimum value	-1.76 (-8.38)	-2.50 (-4.29)	-2.80 (-4.20)	-1.75 (-4.33)	-1.62 (-1.73)
		maximum value	12.88 (2.05)	4.76 (2.40)	6.80 (2.95)	6.07 (2.56)	3.26 (1.23)
		mean value	5.46 (-4.31)	1.46 (-1.26)	1.49 (-1.30)	1.45 (-1.36)	0.41 (-0.38)
		standard deviation	2.46 (1.76)	1.20 (1.03)	1.26 (0.99)	1.19 (1.02)	0.65 (0.51)
		median value	5.38 (-4.41)	1.41 (-1.28)	1.45 (-1.31)	1.38 (-1.41)	0.37 (-0.41)
	32 non-CODIS STRs	minimum value	-1.58 (-12.89)	-2.47 (-5.42)	-2.02 (-6.07)	-1.84 (-5.96)	-1.36 (-2.45)
		maximum value	18.46 (0.11)	8.09 (1.87)	7.56 (2.84)	8.30 (3.25)	3.79 (1.50)
		mean value	8.73 (-7.09)	2.43 (-2.17)	2.39 (-2.14)	2.37 (-2.08)	0.66 (-0.54)
		standard deviation	2.91 (2.20)	1.50 (1.26)	1.46 (1.31)	1.50 (1.37)	0.80 (0.67)
		median value	8.69 (-7.05)	2.40 (-2.20)	2.35 (-2.18)	2.39 (-2.12)	0.62 (-0.54)
	52 STRs	minimum value	2.72 (-19.46)	-0.76 (-8.83)	-1.58 (-8.17)	-1.89 (-8.58)	-1.80 (-3.34)
		maximum value	27.55 (-1.05)	10.68 (1.84)	11.29 (1.34)	9.78 (1.20)	4.91 (1.93)
		mean value	14.22 (-11.23)	3.86 (-3.50)	3.80 (-3.45)	3.88 (-3.44)	1.06 (-0.91)
		standard deviation	3.92 (2.73)	1.97 (1.69)	1.97 (1.66)	1.92 (1.64)	1.05 (0.84)
		median value	14.29 (-11.29)	3.79 (-3.56)	3.71 (-3.47)	3.93 (-3.48)	1.03 (-0.94)
Sequence polymorphism	20 CODIS STRs	minimum value	-1.31 (-9.52)	-2.25 (-4.63)	-2.31 (-4.57)	-2.34 (-5.21)	-1.47 (-1.86)
		maximum value	15.68 (0.83)	6.24 (1.85)	7.91 (1.86)	6.57 (2.85)	3.99 (2.00)
		mean value	6.58 (-4.82)	1.88 (-1.47)	1.94 (-1.52)	1.82 (-1.55)	0.52 (-0.44)
		standard deviation	2.82 (1.74)	1.42 (1.02)	1.46 (1.05)	1.42 (1.09)	0.79 (0.54)
		median value	6.42 (-4.88)	1.82 (-1.48)	1.86 (-1.52)	1.74 (-1.59)	0.46 (-0.49)
	32 non-CODIS STRs	minimum value	0.63 (-15.02)	-2.29 (-6.65)	-1.61 (-6.84)	-2.19 (-6.86)	-1.83 (-2.78)
		maximum value	20.78 (0.54)	8.71 (1.81)	10.30 (1.44)	9.46 (2.43)	5.00 (1.78)
		mean value	11.03 (-8.08)	3.20 (-2.60)	3.26 (-2.64)	3.18 (-2.58)	0.98 (-0.71)
		standard deviation	3.51 (2.22)	1.79 (1.34)	1.83 (1.33)	1.83 (1.40)	1.03 (0.73)
		median value	10.83 (-8.17)	3.12 (-2.67)	3.19 (-2.65)	3.18 (-2.64)	0.90 (-0.79)
	52 STRs	minimum value	1.84 (-21.25)	-1.17 (-9.61)	-0.73 (-9.89)	-1.63 (-9.98)	-1.63 (-3.90)
		maximum value	34.64 (-3.81)	13.28 (1.19)	15.41 (2.58)	13.44 (1.42)	6.71 (2.08)
		mean value	17.57 (-12.83)	5.04 (-4.22)	5.04 (-4.16)	5.06 (-4.20)	1.42 (-1.16)
		standard deviation	4.53 (2.80)	2.25 (1.78)	2.31 (1.73)	2.26 (1.70)	1.21 (0.90)
		median value	17.68 (-12.95)	4.99 (-4.26)	4.91 (-4.23)	4.96 (-4.28)	1.35 (-1.21)
Note：LR: likelihood ratio; PC: parent-child; FS: full-sibling; HS: half-sibling; GC: grandparent-grandchild; UN: uncle-nephew; FC: first cousin; UR: unrelated individual.

## Sheet: TS-5
Table S5. System efficacy of 20 CODIS STRs and 32 non-CODIS STRs based on length polymorphisms for simulated tests of different kinship degrees in the Baoan group.
Loci	Kinship		t1	t2	Sensitivity	Specificity	FPR	FNR	Inconclusive	Error rate	Effectiveness
20 CODDIS STRs	First degree	PC	1	-1	1	1	0	0	0	0	1
			2	-2	1	1	0	0	0	0	1
			3	-3	1	1	0	0	0	0	1
			4	-4	0.984	1	0	0	0.008	0	0.992
		FS	1	-1	0.963	0.961	0.003	0.004	0.0345	0.0035	0.962
			2	-2	0.927	0.888	0.001	0	0.092	0.0005	0.9075
			3	-3	0.849	0.786	0	0	0.1825	0	0.8175
			4	-4	0.723	0.583	0	0	0.347	0	0.653
	Second degree	HS	1	-1	0.632	0.616	0.021	0.021	0.355	0.021	0.624
			2	-2	0.312	0.248	0.003	0.001	0.718	0.002	0.28
			3	-3	0.104	0.032	0	0	0.932	0	0.068
			4	-4	0.022	0.003	0	0	0.9875	0	0.0125
		GC	1	-1	0.645	0.63	0.018	0.018	0.3445	0.018	0.6375
			2	-2	0.326	0.253	0.001	0.002	0.709	0.0015	0.2895
			3	-3	0.118	0.032	0	0	0.925	0	0.075
			4	-4	0.027	0.001	0	0	0.986	0	0.014
		UN	1	-1	0.625	0.642	0.012	0.013	0.354	0.0125	0.6335
			2	-2	0.31	0.275	0.001	0	0.707	0.0005	0.2925
			3	-3	0.104	0.047	0	0	0.9245	0	0.0755
			4	-4	0.021	0.004	0	0	0.9875	0	0.0125
	Third degree	FC	1	-1	0.174	0.11	0.005	0.012	0.8495	0.0085	0.142
			2	-2	0.015	0	0	0	0.9925	0	0.0075
			3	-3	0.001	0	0	0	0.9995	0	0.0005
			4	-4	0	0	0	0	1	0	0
32 non-CODIS STRs	First degree	PC	1	-1	1	1	0	0	0	0	1
			2	-2	1	1	0	0	0	0	1
			3	-3	1	1	0	0	0	0	1
			4	-4	1	1	0	0	0	0	1
		FS	1	-1	0.998	0.996	0	0.001	0.0025	0.0005	0.997
			2	-2	0.994	0.988	0	0	0.009	0	0.991
			3	-3	0.98	0.97	0	0	0.025	0	0.975
			4	-4	0.951	0.922	0	0	0.0635	0	0.9365
	Second degree	HS	1	-1	0.831	0.827	0.009	0.006	0.1635	0.0075	0.829
			2	-2	0.595	0.56	0	0.001	0.422	0.0005	0.5775
			3	-3	0.353	0.24	0	0	0.7035	0	0.2965
			4	-4	0.152	0.07	0	0	0.889	0	0.111
		GC	1	-1	0.843	0.816	0.01	0.007	0.162	0.0085	0.8295
			2	-2	0.589	0.551	0.002	0.001	0.4285	0.0015	0.57
			3	-3	0.314	0.264	0	0	0.711	0	0.289
			4	-4	0.14	0.079	0	0	0.8905	0	0.1095
		UN	1	-1	0.815	0.783	0.012	0.007	0.1915	0.0095	0.799
			2	-2	0.595	0.535	0.002	0	0.434	0.001	0.565
			3	-3	0.326	0.257	0.001	0	0.708	0.0005	0.2915
			4	-4	0.128	0.076	0	0	0.898	0	0.102
	Third degree	FC	1	-1	0.33	0.234	0.017	0.011	0.704	0.014	0.282
			2	-2	0.049	0.012	0	0	0.9695	0	0.0305
			3	-3	0.005	0	0	0	0.9975	0	0.0025
			4	-4	0	0	0	0	1	0	0
Note：PC: parent-child; FS: full-sibling; HS: half-sibling; GC: grandparent-grandchild; UN: uncle-nephew; FC: first cousin; UR: unrelated individual; FPR: false positive rate; FNR: false negative rate; t refers to judgment threshold and is denoted as t = Log10(LR).

## Sheet: TS-6
Table S6. System efficacy of 20 CODIS STRs and 32 non-CODIS STRs based on sequence polymorphisms for simulated tests of different kinship degrees in the Baoan group.
Loci	Kinship		t1	t2	Sensitivity	Specificity	FPR	FNR	Inconclusive	Error rate	Effectiveness
20 CODDIS STRs	First degree	PC	1	-1	1	1	0	0	0	0	1
			2	-2	1	1	0	0	0	0	1
			3	-3	1	1	0	0	0	0	1
			4	-4	0.996	1	0	0	0.002	0	0.998
		FS	1	-1	0.977	0.98	0	0.003	0.02	0.0015	0.9785
			2	-2	0.95	0.933	0	0	0.0585	0	0.9415
			3	-3	0.898	0.864	0	0	0.119	0	0.881
			4	-4	0.832	0.703	0	0	0.2325	0	0.7675
	Second degree	HS	1	-1	0.735	0.678	0.015	0.013	0.2795	0.014	0.7065
			2	-2	0.454	0.299	0	0.001	0.623	0.0005	0.3765
			3	-3	0.213	0.063	0	0	0.862	0	0.138
			4	-4	0.079	0.002	0	0	0.9595	0	0.0405
		GC	1	-1	0.735	0.677	0.012	0.013	0.2815	0.0125	0.706
			2	-2	0.452	0.332	0	0.001	0.6075	0.0005	0.392
			3	-3	0.239	0.079	0	0	0.841	0	0.159
			4	-4	0.082	0.007	0	0	0.9555	0	0.0445
		UN	1	-1	0.7	0.694	0.014	0.013	0.2895	0.0135	0.697
			2	-2	0.424	0.35	0.001	0.002	0.6115	0.0015	0.387
			3	-3	0.19	0.079	0	0	0.8655	0	0.1345
			4	-4	0.069	0.009	0	0	0.961	0	0.039
	Third degree	FC	1	-1	0.256	0.123	0.011	0.007	0.8015	0.009	0.1895
			2	-2	0.04	0	0.001	0	0.9795	0.0005	0.02
			3	-3	0.005	0	0	0	0.9975	0	0.0025
			4	-4	0	0	0	0	1	0	0
32 non-CODIS STRs	First degree	PC	1	-1	1	1	0	0	0	0	1
			2	-2	1	1	0	0	0	0	1
			3	-3	1	1	0	0	0	0	1
			4	-4	1	1	0	0	0	0	1
		FS	1	-1	0.999	0.996	0	0	0.0025	0	0.9975
			2	-2	0.994	0.993	0	0	0.0065	0	0.9935
			3	-3	0.992	0.984	0	0	0.012	0	0.988
			4	-4	0.983	0.959	0	0	0.029	0	0.971
	Second degree	HS	1	-1	0.894	0.879	0.005	0.01	0.106	0.0075	0.8865
			2	-2	0.751	0.687	0	0.002	0.28	0.001	0.719
			3	-3	0.529	0.411	0	0	0.53	0	0.47
			4	-4	0.314	0.141	0	0	0.7725	0	0.2275
		GC	1	-1	0.884	0.897	0.004	0.004	0.1055	0.004	0.8905
			2	-2	0.748	0.685	0	0	0.2835	0	0.7165
			3	-3	0.539	0.399	0	0	0.531	0	0.469
			4	-4	0.343	0.15	0	0	0.7535	0	0.2465
		UN	1	-1	0.877	0.874	0.011	0.011	0.1135	0.011	0.8755
			2	-2	0.733	0.676	0.002	0.002	0.2935	0.002	0.7045
			3	-3	0.534	0.407	0	0	0.5295	0	0.4705
			4	-4	0.325	0.152	0	0	0.7615	0	0.2385
	Third degree	FC	1	-1	0.456	0.379	0.015	0.015	0.5675	0.015	0.4175
			2	-2	0.158	0.019	0	0	0.9115	0	0.0885
			3	-3	0.03	0	0	0	0.985	0	0.015
			4	-4	0.005	0	0	0	0.9975	0	0.0025
Note：PC: parent-child; FS: full-sibling; HS: half-sibling; GC: grandparent-grandchild; UN: uncle-nephew; FC: first cousin; UR: unrelated individual; FPR: false positive rate; FNR: false negative rate; t refers to judgment threshold and is denoted as t = Log10(LR).

## Sheet: TS-7
Table S7. CIBS values of different kinship pairs and unrelated individual pairs for simulated tests in different combinations of STR loci in the Baoan group.
Loci		Statistic	First degree		Second degree			Third degree	UR
			PC	FS	HS	GC	UN	FC
Length polymorphism	20 CODIS STRs	minimum value	20	18	11	11	10	6	6
		maximum value	30	34	30	26	27	24	24
		mean value	24.38	25.53	19.01	18.87	18.88	16.06	13.41
		standard deviation	1.78	2.84	2.56	2.59	2.67	2.75	2.69
		median value	24	26	19	19	19	16	13
	32 non-CODIS STRs	minimum value	33	31	17	19	20	15	10
		maximum value	46	51	40	39	39	38	34
		mean value	38.83	40.78	30.05	29.94	29.98	25.49	21.01
		standard deviation	2.37	3.53	3.25	3.25	3.27	3.49	3.34
		median value	39	41	30	30	30	25	21
	52 STRs	minimum value	55	52	37	36	38	22	21
		maximum value	73	79	62	62	62	58	50
		mean value	63.27	65.96	49.04	48.79	48.61	41.54	34.48
		standard deviation	2.9	4.43	4.37	4.12	4.02	4.6	4.29
		median value	63	66	49	49	49	41	34
Sequence polymorphism	20 CODIS STRs	minimum value	20	15	10	10	10	3	4
		maximum value	30	35	26	27	26	26	21
		mean value	23.96	24.96	18.13	17.96	18.01	15.13	11.98
		standard deviation	1.66	2.91	2.58	2.64	2.73	2.68	2.64
		median value	24	25	18	18	18	15	12
	32 non-CODIS STRs	minimum value	32	28	19	19	19	13	9
		maximum value	45	51	39	40	38	34	29
		mean value	38.05	39.8	28.53	28.45	28.49	23.59	18.72
		standard deviation	2.2	3.61	3.24	3.29	3.18	3.41	3.33
		median value	38	40	29	29	28	23	19
	52 STRs	minimum value	55	51	31	33	33	22	17
		maximum value	72	79	63	60	61	55	45
		mean value	62.13	64.56	46.59	46.57	46.45	38.79	30.98
		standard deviation	2.79	4.56	4.24	4.06	4.02	4.41	4.18
		median value	62	65	47	47	46	39	31
Note：PC: parent-child; FS: full-sibling; HS: half-sibling; GC: grandparent-grandchild; UN: uncle-nephew; FC: first cousin; UR: unrelated individual.
